# Supplementary material for: Stimulus Novelty Energizes Actions in the Absence of Explicit Reward
Source: PLoS One. 2016 Jul 14;11(7):e0159120. doi: 10.1371/journal.pone.0159120 (PMC4944950; doi:10.1371/journal.pone.0159120)
Supplement: S1 Data — Dataset the analysis was based on. (XLSX) [file pone.0159120.s001.xlsx]

## Sheet: Sheet1
													Correct Responses					TPQ
	RTs			RT diff		RT diff bins							Go	Go	No Go	No Go		Novelty Seeking					Harm Avoidance					Reward Dependence
Condition	Novel	Familiar	Difference	Short Delay	Long Delay	1-2	2-3	3-4	4-5	5-6	6-7	7-8	New	Familiar	New	Familiar	Overall Correct	Summary	Exploratory Excitability	Impulsiveness	Extravagance	Disorderliness	Summary	Anticipatory Worry	Fear of uncertainty	Shyness with strangers	Fatigability	Summary	Sentimentality	Persistence	Attachment	Dependence
1	443.975	485	41.025	74.2302	4.30783	74.2302	139.2	20.125	-6.77143	30.1667	-37.6667	1.13333	1	0.975	1	0.975	0.9875	21	8	3	4	6	6	3	2	1	0	24	5	8	7	4
1	403.85	396.7	-7.15	34.2917	-38.4957	34.2917	17.7	-195.2	9.77778	18.5714	5	-29	1	1	1	0.95	0.9875	15	2	2	4	7	22	8	5	5	4	7	1	2	2	2
1	490.8	517.026	26.2256	-51.2222	58.4138	-51.2222	-96.6	121.4	-1.95833	101.667	-103	46.25	1	0.975	0.975	0.975	0.98125	15	7	3	0	5	9	1	2	3	3	15	4	5	4	2
1	467.821	625.75	157.929	-16.2857	207.837	-16.2857	166.675	72.1905	577.333	201	205.8	104.417	0.975	0.9	1	0.975	0.9625	25	8	7	6	4	5	4	0	1	0	26	5	9	9	3
1	541	582.425	41.425	-65.6667	79.5185	-65.6667	-16.7571	73.625	79.9667	-53.6667	106.556	166.133	1	1	0.975	0.925	0.975	21	8	3	4	6	4	3	1	0	0	23	4	8	7	4
1	481.725	509.256	27.5314	-11.2333	39.4267	-11.2333	-10.7917	-129	131.333	42.1333	31.9714	103.8	1	0.975	0.975	0.975	0.98125	14	6	2	2	4	10	3	3	0	4	14	1	5	8	0
1	531.054	479.925	-51.1291	-86.5143	-43.7023	-86.5143	-34.0794	-455.667	156.867	-185.833	-10.2857	3.45	0.925	1	0.9	0.95	0.94375	19	7	3	4	5	3	2	1	0	0	23	4	8	8	3
1	590.725	550.974	-39.7506	57.8333	-59.1556	57.8333	-31.2917	-172.4	48.9762	-55.4667	9.26667	-156.667	1	0.975	0.975	1	0.9875	7	2	1	1	3	6	3	2	0	1	9	0	7	2	0
1	421.275	440.725	19.45	49	-18.0012	49	85.6	-90.7333	0.0363636	-108.2	-7	4.55556	1	1	0.975	0.975	0.9875	18	6	2	5	5	2	1	0	0	1	24	5	8	8	3
1	574.925	666.35	91.425	-111.75	140.851	-111.75	-17.5	237.5	111.171	78.4444	-81.5	399.275	1	1	0.925	0.975	0.975	8	2	1	1	4	19	4	6	5	4	14	3	5	5	1
1	546.641	551.974	5.33333	56.3492	-40.8993	56.3492	121.667	14.0833	11.9	-212.8	-61.8	-209.583	0.975	0.975	1	0.975	0.98125	17	5	3	5	4	21	8	4	3	6	26	4	8	10	4
1	498.825	533.667	34.8417	110.4	23.894	110.4	-43.3333	-30.5	28.1429	97.5714	19.5417	-0.2	1	0.975	0.975	0.975	0.98125	18	5	1	6	6	16	3	2	5	6	15	4	4	5	2
1	490.308	471.154	-19.1538	39.7667	-30.8387	39.7667	6.33333	61.0278	47.7667	-236.5	-45.6	-55.375	0.975	0.975	1	0.975	0.98125	9	4	1	0	4	17	3	4	5	5	13	5	4	2	2
1	617.75	608.351	-9.39865	163.909	4.90182	163.909	-193.167	-219.5	-26.65	40.8333	91.6222	43.4167	1	0.925	0.775	0.75	0.8625	19	7	4	3	5	16	6	1	4	5	15	5	7	3	0
1	549.077	596.897	47.8205	85.8667	60.6889	85.8667	-28.8889	66.0833	119.533	-22.55	-40.6286	100.4	0.975	0.975	0.975	0.95	0.96875	20	3	8	5	4	21	8	4	5	4	19	3	5	6	5
1	611.3	548.667	-62.6333	51.5	-109.514	51.5	-29.4	-296.429	97.5	-95.6	-155.867	-86.1667	1	0.975	0.975	0.975	0.98125	19	5	5	3	6	6	2	1	0	3	22	4	7	9	2
1	404.475	414.2	9.725	10.619	-16.0786	10.619	132.55	34.6667	-62.6806	41.25	-36.4333	-0.761905	1	1	1	0.975	0.99375	11	5	1	1	4	8	2	1	4	1	18	3	4	10	1
1	943.467	907.576	-35.8909	-272.5	-143.727	-272.5	281.575	255	-86.5	-258.5	41.6	61	0.75	0.825	0.85	0.85	0.81875	19	6	4	5	4	20	5	4	4	7	13	3	5	3	2
1	853.286	781.871	-71.4147	186	-209.524	186	215.125	-1001.12	-60	-542.667	-64.75	-141.7	0.875	0.775	0.95	0.95	0.8875	12	3	2	1	6	22	7	4	3	8	23	4	5	10	4
1	546.125	624.59	78.4647	96.25	90.1954	96.25	-4	117.833	107.3	83.4	98.5	9.96429	1	0.975	1	0.95	0.98125	17	4	3	5	5	23	6	5	6	6	26	5	7	10	4
1	546.667	491.079	-55.5877	-53.25	-59.732	-53.25	-196	91.6667	-13.5714	-119.444	-152.769	-107.417	0.975	0.95	1	0.975	0.975	4	1	2	0	1	17	1	5	6	5	14	2	4	4	4
1	1195.67	1071.36	-124.303	567.667	-221.578	567.667	245.542	-400.417	389.214	87.5429	-715.125	-326.611	0.9	0.825	0.925	0.975	0.90625	11	4	1	0	6	15	3	7	1	4	20	5	6	8	1
1	461.525	520.55	59.025	213	36.7185	213	25.425	-5.25	-16.9583	-1.25	141.708	-11.2273	1	1	1	1	1	24	8	5	5	6	7	2	1	1	3	16	3	6	4	3
1	484.975	504.282	19.3071	105.25	-56.8095	105.25	66.8571	40.2222	-60.7	-43	-33.6857	51.8182	1	0.975	1	0.975	0.9875	14	4	4	4	2	15	7	1	4	3	12	3	4	3	2
1	397.625	412.45	14.825	-50.75	18.9159	-50.75	-5.375	11.2273	61.375	-51.619	-14.4444	15.1667	1	1	1	1	1	11	2	2	3	4	19	4	6	6	3	25	5	9	7	4
1	543.538	546.973	3.43451	-65.5333	38.8119	-65.5333	-24.5556	-134.667	26.2	27.5833	53.8667	227.667	0.975	0.925	0.975	0.975	0.9625	14	5	1	3	5	25	7	7	4	7	13	2	3	6	2
1	1353.23	1348.13	-5.09919	64.8	16.4762	64.8	-154.09	244.4	-55.4	-33.625	-0.233333	51.3333	0.975	0.95	0.525	0.65	0.775	12	2	2	5	3	22	5	7	3	7	11	3	3	4	1
1	449.179	463.333	14.1538	-78.4	14.7308	-78.4	31.5	-107.75	61.9048	29.4	44	-5.225	0.975	0.975	1	0.875	0.95625	12	3	4	1	4	22	6	6	6	4	11	5	2	2	2
1	611.324	574.737	-36.5875	169.25	-46.0445	169.25	-54.9444	-24.4167	-12.875	-69.25	-17	-105.8	0.925	0.95	0.95	0.975	0.95	20	7	3	4	6	17	6	4	2	5	18	4	7	4	3
1	541.275	570.275	29	-31.65	36.6625	-31.65	21.6667	68.6071	86.0833	11.1667	70.8571	-17.7	1	1	0.95	1	0.9875	12	5	1	4	2	7	2	2	1	2	17	4	4	8	1
2	460.744	474.25	13.5064	-20.15	106.75	-20.15	-71.369	55.2667	161.922				0.975	1	0.975	0.925	0.96875	18	8	3	3	4	7	3	4	0	0	25	4	6	10	5
2	525.125	594.615	69.4904	8.06944	47.7778	8.06944	143.917	8.77778	70.4747				1	0.975	1	1	0.99375	20	8	3	3	6	6	1	3	0	2	23	5	6	10	2
2	471.462	443.184	-28.2773	138.267	-95.425	138.267	-50.0897	-147.98	-28.5556				0.975	0.95	0.95	1	0.96875	10	4	0	3	3	20	7	7	4	2	15	5	4	3	3
2	394.95	396.375	1.425	-5.6	-7.23077	-5.6	0.597222	4.4183	-28.4722				1	1	1	0.95	0.9875	30	8	7	7	8	9	3	3	0	3	13	1	1	8	3
2	594.359	693.282	98.9231	236.551	-15.1325	236.551	161.036	130.187	-135.133				0.975	0.975	1	1	0.9875	19	5	6	2	6	2	1	0	1	0	13	3	4	5	1
2	552.55	569.475	16.925	-31.1818	53.95	-31.1818	-0.292929	-43.7532	124.12				1	1	1	0.975	0.99375	15	7	2	1	5	18	6	2	6	4	23	4	6	8	5
2	949.744	909.564	-40.1795	-130.7	-24.5067	-130.7	-48.9583	61.7647	-99.754				0.975	0.975	1	0.975	0.98125	12	3	4	0	5	28	9	7	7	5	16	1	8	3	4
2	668.55	672.9	4.35	-62.5833	9.31	-62.5833	47.1111	-34.8393	58				1	1	1	0.975	0.99375	18	6	2	5	5	15	7	5	1	2	21	2	7	8	4
2	738.675	733.675	-5	68.1667	-45.3158	68.1667	14.697	-68.7404	29.0455				1	1	1	1	1	24	7	6	4	7	23	9	6	4	4	20	2	6	8	4
2	524.316	475.625	-48.6908	-28.7273	-84.9874	-28.7273	-23.7308	-131.586	-16.8571				0.95	1	1	0.85	0.95	7	2	0	1	4	7	3	3	1	0	22	5	5	9	3
2	471.375	508.903	37.5282	-80.3333	116.875	-80.3333	12.4921	117.611	155.5				1	0.775	0.95	0.975	0.925	26	9	5	4	8	9	3	2	0	4	21	4	5	11	1
2	857.525	888.475	30.95	33.7286	27.6184	33.7286	47.0667	78.25	-12.8182				1	1	0.975	1	0.99375	9	2	3	1	3	16	2	3	5	6	11	3	4	3	1
2	448.825	448.125	-0.7	-7.89773	-17.3708	-7.89773	31.6	-36.8571	-8.55				1	1	0.975	1	0.99375	13	3	3	2	5	12	3	3	1	5	14	5	5	2	2
2	371.45	398.025	26.575	75.125	-2.96739	75.125	64.125	4.58974	-4.8				1	1	1	0.95	0.9875	14	7	1	2	4	2	1	0	1	0	18	4	6	5	3
2	424.3	480.575	56.275	177.083	-21.9188	177.083	52.7063	119.742	-125.809				1	1	0.975	0.925	0.975	28	9	5	6	8	14	5	0	1	8	24	4	7	10	3
2	412.85	407.225	-5.625	-11.125	-0.707143	-11.125	0.15	13.2222	-11.375				1	1	1	1	1	20	9	1	4	6	4	2	1	0	1	17	4	8	4	1
2	584.4	546.375	-38.025	-14.3016	1.33333	-14.3016	-92.2548	-17.5	15.9048				1	1	0.975	0.975	0.9875	21	6	4	6	5	21	5	6	2	8	21	4	3	11	3
2	760.15	786.45	26.3	219.308	-44.5694	219.308	-98.4545	64.5417	-130.2				1	1	0.95	1	0.9875	15	6	2	1	6	23	6	7	6	4	26	5	7	11	3
2	430.757	494.179	63.4227	211.256	24.2778	211.256	11.7212	-4.08081	55.6333				0.925	0.975	0.975	0.9	0.94375	18	5	4	3	6	6	3	1	1	1	23	5	5	9	4
2	426.775	424.125	-2.65	-41.625	36.2222	-41.625	-36.0833	13.8167	63.4444				1	1	0.95	0.85	0.95	19	7	2	4	6	6	3	0	2	1	19	5	1	9	4
2	423.025	422.718	-0.307051	-7.13095	68.9443	-7.13095	-72.6364	94.4038	86.9667				1	0.975	1	1	0.99375	13	6	2	2	3	14	2	7	3	2	21	3	7	9	2
2	403.625	497.475	93.85	115.225	90.2538	115.225	23.4167	106.861	76.4351				1	1	0.975	0.925	0.975	26	7	4	7	8	3	2	1	0	0	14	4	3	7	0
2	554.275	611.949	57.6737	161.571	49.5798	161.571	-40.2222	110.667	15.965				1	0.975	0.95	1	0.98125	10	6	1	1	2	21	3	6	7	5	21	4	5	8	4
2	543.462	626.075	82.6135	221	-4.84	221	199.083	90.619	-77.7538				0.975	1	1	1	0.99375	7	1	2	1	3	19	5	4	2	8	17	4	3	7	3
2	586.375	605.075	18.7	-13.5333	46.5593	-13.5333	-2.44318	116.967	-18.7154				1	1	1	0.9	0.975	23	7	7	2	7	14	4	1	7	2	16	5	4	3	4
2	817.433	907.885	90.4513	328.298	36.6571	328.298	-97.275	113.75	52				0.75	0.65	0.95	0.875	0.80625	20	6	3	5	6	14	7	0	0	7	13	3	6	3	1
2	928	915.8	-12.2	55.0429	-73.3857	55.0429	29.0455	-145.429	-27.25				0.975	1	0.975	1	0.9875	15	4	1	2	8	16	4	6	6	0	20	4	8	5	3
2	535.675	517.225	-18.45	58.0286	-5.34118	58.0286	-73.4625	-21.7436	12.5833				1	1	0.975	1	0.99375	24	6	6	5	7	24	8	7	3	6	16	3	3	7	3
2	374.692	387.575	12.8827	167.571	-20.7117	167.571	-24.5195	-22.2778	-30.4286				0.975	1	1	0.925	0.975	14	5	1	4	4	2	1	0	0	1	16	4	4	5	3
2	648.575	700.65	52.075	184.042	1.12545	184.042	28.1587	-17.5449	20.0833				1	1	0.975	1	0.99375	21	7	4	2	8	22	6	4	4	8	13	3	4	5	1
